# Supplementary material for: The Role of Artificial Intelligence in the Characterization and Outcome Prediction of Prostate Cancer: A Systematic Review
Source: Tomography. 2026 Apr 28;12(5):62. doi: 10.3390/tomography12050062 (PMC13210923; doi:10.3390/tomography12050062)
Supplement: Supplementary file 1 [file tomography-12-00062-s001.zip]

Archive with 3 entries (2 files):
- tomography-4163080-supplementary/
- tomography-4163080-supplementary/PRISMA Checklist Pca Manuscript Feb 7.pdf
- tomography-4163080-supplementary/tomography-4163080-supplementary.pdf
